# Supplementary material for: Promoting Therapists’ Use of Motor Learning Strategies within Virtual Reality-Based Stroke Rehabilitation
Source: PLoS One. 2016 Dec 19;11(12):e0168311. doi: 10.1371/journal.pone.0168311 (PMC5167266; doi:10.1371/journal.pone.0168311)
Supplement: S1 Table — (XLSX) [file pone.0168311.s001.xlsx]

## Sheet: MLSRI
								MLSRI
file name		q1	q2	q3	q4	q5	q6	q7	q8	q9	q10	SubTotal1	q11	q12	q13	q14	q15	SubTotal2	q16	q17	q18	q19	q20	Subtotal 3	Total
IP894th5		3	2	2	0	1	0	1	0	0	0	9	0	0	2	0	0	2	4	0	2		3	9	20
IP802Th1		2	2	1	0	2	1	0	0	0	0	8	0	0	1	0	0	1	2	0	2	0	2	6	15
IP640Th3		4	2	2	0	2	1	1	0	2	0	14	1	0	2	0	0	3	3	0	2		1	6	23
IP004TH4		1	2	2	0	2	0	1	0	2	0	10	0	0	4	0	0	4	3	0	3		0	6	20
1P321Th2		2	2	3	2	1	1	1	0	0	0	12	2	1	3	0	0	6	2	0	1		1	4	22
Pn02th08vid1		1	2	3	0	2	0	0	0	0	0	8	0	0	0	0	0	0	4	0	1		0	7	15
Pn04th02vid02		1	2	1	0	2	1	1	1	0	0	9	0	0	0	0	0	0	0	0	0		0	0	9
pn07th06vid01		2	1	3	0	3	1	1	0	0	0	11	2	1	1	1	0	5	2	0	2		0	4	20
pn15th07vid1		2	2	2	1	2	1	1	1	0	0	12	0	0	2	0	0	2	4	0	2		0	6	20
pn20th05vid1		2	2	3	2	3	1	0	0	0	0	13	0	0	3	0	0	3	2	0	3		3	8	24
																		0						0	0
																		0						0	0
Mode		2	2	2	0	2	1	1	0	0	0		0	0	2	0	0		2	0	2		0		0
												0						0						0	0
												0						0						0	0
File name		q1	q2	q3	q4	q5	q6	q7	q8	q9	q10	SubTotal1	q11	q12	q13	q14	q15	SubTotal2	q16	q17	q18	q19	q20	Subtotal 3	Total
2P573Th4		1	1	3	0	2	0	0	0	3	0	10	0	0	0	0	0	0	3	0	1		1	5	15
2P553ATH5		1	1	1	1	1	1	0	0	0	0	6	0	0	0	0	0	0	3	0	0		0	3	9
2P164TH1		1	1	2	0	2	0	0	1	2	0	9	0	1	0	0	0	1	2	0	0		0	2	12
Pn12th02vid01		3	2	2	0	2	3	2	0	1	0	15	0	2	2	0	0	4	2	0	0		0	2	21
pn17th06vid1		1	1	1	0	1	0	0	0	0	0	4	0	0	0	0	0	0	2	0	0		0	2	6
pn18th08vid1-4		0	0	0	0	0	0	0	0	0	0	0	0	0	2	0	0	2	0	0	0		0	0	2
pn22th07vid1		1	1	2	0	0	0	1	0	0	0	5	0	1	1	0	0	2	2	0	0		0	2	9
Pn24th05vid1+2		2	2	2	0	2	0	1	0	0	0	9	0	0	3	0	0	3	2	0	3		3	8	20
																		0						0	0
Mode		1	1	2	0	2	0	0	0	0	0	9	0	0	0	0	0	0	2	0	0	#N/A	0	#N/A	#N/A
												0						0						0	0

## Sheet: CSR
Site	Time	Therapist	MLSRI total	Cat1	Cat2	Cat3	CSR total	CSR1	CSR2	CSR3	CSR4	CSR5	CSR6	CSR7	CSR8	CSR9	MLSRItotal%	Cat1%	Cat2%	Cat3%
Site2	1	IP894th5	20	9	2	9	30	5	3	6	4	1	3	2	3	3	26.3158	22.5	10	56.25
Site2	1	IP802Th1	15	8	1	6	59	7	7	7	6	6	7	6	7	6	19.7368	20	5	37.5
Site2	1	IP640Th3	23	14	3	6	47	5	3	7	6	5	7	4	7	3	30.2632	35	15	37.5
Site2	1	IP004TH4	20	10	4	6	30	6	2	3	5	2	3	3	2	4	26.3158	25	20	37.5
Site2	1	1P321Th2	22	12	6	4	38	5	5	6	3	6	4	5	2	2	28.9474	30	30	25
Site1	1	1	15	8	0	7	26	6	2	1	4	1	6	1	2	3	19.7368	20	0	43.75
Site1	1	2	9	9	0	0	33	4	7	6	4	1	1	1	2	7	11.8421	22.5	0	0
Site1	1	3	20	12	2	6	20	2	1	5	5	1	1	1	1	3	26.3158	30	10	37.5
Site1	1	4	20	11	5	4	32	7	6	4	5	1	2	3	2	2	26.3158	27.5	25	25
Site1	1	5	24	13	3	8	37	7	4	4	5	1	2	4	4	6	31.5789	32.5	15	50
Site2	2	2P573Th4	15	10	0	5	29	5	3	3	3	6	3	1	2	3	19.7368	25	0	31.25
Site2	2	2P553ATH5	9	6	0	3	45	7	3	7	7	4	5	2	6	4	11.8421	15	0	18.75
Site2	2	2P164TH1	12	9	1	2	53	7	6	7	4	6	7	4	7	5	15.7895	22.5	5	12.5
Site1	2	1	2	0	2	0	34	6	1	7	3	1	7	1	1	7	2.63158	0	10	0
Site1	2	2	21	15	4	2	28	5	1	2	5	2	1	5	2	5	27.6316	37.5	20	12.5
Site1	2	3	6	4	0	2	36	6	6	4	4	5	2	3	3	3	7.89474	10	0	12.5
Site1	2	4	9	5	2	2	18	4	1	2	4	1	1	2	2	1	11.8421	12.5	10	12.5
Site1	2	5	20	9	3	8	22	4	1	5	4	1	2	3	1	1	26.3158	22.5	15	50

## Sheet: Site 2 post study confidencelog
THERAPIST CONFIDENCE LOG "strongly disagree(1)", "strongly agree(7)"
	Therapist 1	Therapist 2	Therapist 3	Therapist 4	Therapist 5	Mean	Mode
Q1	6	4	2	5	1	3.6	#N/A
Q2	5	6	2	5	1	3.8	5
Q3	3	4	2	5	1	3	#N/A
Q4	6	6	5	6	5	5.6	6
Q5	6	7	7	6	6	6.4	6
Q6	7	7	6	6	6	6.4	6
Q7	6	7	5	5	5	5.6	5
Q8	7	7	6	5	5	6	7
Q9	7	7	6	6	5	6.2	7
Q10	7	7	6	7	5	6.4	7
Q11	7	7	6	6	6	6.4	6
Q12	7	6	5	6	5	5.8	6
Q13	4	6	6	6	6	5.6	6
Q14	6	7	6	6	5	6	6
Q15	6	6	6	6	7	6.2	6
Q16	6	6	4	6	7	5.8	6
Q17	6	7	6	6	5	6	6
Q18	7	7	4	5	7	6	7
Q19	7	7	7	6	7	6.8	7
Q20	7	7	7	6	7	6.8	7
Q21	7	7	6	5	6	6.2	7
Q22	6	7	6	6	6	6.2	6
Q23	7	6	5	6	6	6	6
Q24	6	6	5	6	6	5.8	6
Q25	6	6	6	6	6	6	6
Q26	6	6	5	6	5	5.6	6
Q27	6	6	5	5	5	5.4	5
Q28	5	6	5	5	5	5.2	5
Q29	4	7	6	6	6	5.8	6
Q30	6	6	4	6	6	5.6	6
Q31	5	7	4	6	7	5.8	7
Q32	6	7	5	6	7	6.2	6
Q33	6	7	5	5	7	6	7
						5.76364

## Sheet: Site 1 post study confidencelog
Therapist Confidence Log Post Study
	q1	q2	q3	q4	q5	q6	q7	q8	q9	q10	q11	q12	q13	q14	q15	q16	q17	q18	q19	q20	q21	q22	q23	q24	q25	q26	q27	q28	q29	q30	q31	q32	q33
th01	3	2	3	3	6	4	5	4	6	4	6	5	5	5	4	3	3	5	5	5	2	6	5	5	6	6	5	3	5	4	5	6	5
th02	4	4	4	5	6	6	5	6	6	6	6	6	6	6	6	6	5	5	5	6	6	5	6	6	6	5	5	5	6	6	6	6	4
th04	6	6	6	5	7	7	7	7	7	7	7	6	6	6	6	7	7	7	6	6	6	7	6	7	6	6	6	6	6	6	6	6	6
th05	6	4	5	5	5	5	5	5	6	5	5	5	6	6	6	6	6	6	5	6	3	6	5	6	6	6	5	5	5	5	7	6	6
th06	6	6	6	5	6	7	7	6	6	6	7	7	6	6	5	5	7	6	7	7	7	7	6	7	7	7	6	6	6	6	7	7	6
th07	5	7	5	6	7	6	6	7	6	5	7	6	6	6	6	6	5	5	6	5	2	6	5	5	5	6	5	6	6	6	6	5	5
th08	5	5	5	5	5	5	5	5	5	5	5	5	7	7	7	4	4	7	4	7	3	6	3	3	5	5	5	4	4	5	5	7	7
mean	5	4.85714	4.85714	4.85714	6	5.71429	5.71429	5.71429	6	5.42857	6.14286	5.71429	6	6	5.71429	5.28571	5.28571	5.85714	5.42857	6	4.14286	6.14286	5.14286	5.57143	5.85714	5.85714	5.28571	5	5.42857	5.42857	6	6.14286	5.57143

## Sheet: Site 1 e-learning responses
	PRE-MODULE								POST-MODULE
	# of people who selected each rating on Likert Scale
Mod 1 learning objectives	1	2	3	4	5	6	7		1	2	3	4	5	6	7
1	3	3	2	0	0	0	0	8	0	1	1	1	3	3	0	9
2	4	1	3	0	0	0	0	8	0	1	1	1	2	4	0	9
3	7	1	0	0	0	0	0	8	0	4	0	1	1	3	0	9
4	2	2	2	2	0	0	0	8	0	1	0	0	3	3	2	9
5	2	1	2	1	2	0	0	8	0	1	0	0	2	3	3	9
6	1	1	2	3	0	1	0	8	0	1	0	0	0	1	7	9
7	1	1	2	2	1	1	0	8	0	1	0	0	1	3	4	9
8	2	2	1	2	1	0	0	8	0	1	0	1	0	5	2	9
9	2	2	1	1	1	1	0	8	0	1	0	0	0	4	4	9
10	2	2	1	2	0	1	0	8	0	1	0	0	0	6	2	9
11	1	0	0	3	1	3	0	8	0	1	0	0	0	3	5	9
12	3	3	0	1	1	0	0	8	0	1	0	0	3	3	2	9
Mod 2
1	10	2	0	0	0	0	0	12	0	2	0	1	2	2	4	11
2	10	2	0	0	0	0	0	12	0	2	1	1	1	2	4	11
3	12	0	0	0	0	0	0	12	1	1	1	0	2	3	3	11
4	8	2	1	0	1	0	0	12	0	1	2	0	2	2	4	11
5	9	1	1	1	0	0	0	12	0	2	1	0	0	8	0	11
6	10	1	0	0	1	0	0	12	0	1	0	0	2	2	6	11
7	10	1	1	0	0	0	0	12	0	1	0	0	2	4	4	11
8	10	0	1	0	1	0	0	12	0	1	0	0	2	2	6	11
Mod 3
1	3	1	4	2	0			10	0	0	0	6	1			7
2	3	2	5	0	0			10	0	0	1	6	0			7
3	4	3	2	1	0			10	0	1	2	3	1			7
4	2	3	3	2	0			10	0	0	1	5	1			7
5	4	3	2	1	0			10	0	0	1	5	1			7
6	5	3	1	1	0			10	0	0	0	6	1			7
7	5	4	1	0	0			10	0	0	1	6	0			7
8	5	3	2	0	0			10	0	0	1	6	0			7
9	4	1	3	2	0			10	0	0	0	6	1			7
10	4	3	1	2	0			10	0	0	0	5	2			7
11	5	2	3	0	0			10	0	0	2	4	1			7
12	4	2	4	0	0			10	0	0	1	6	0			7

## Sheet: Site 2e-learning responses
	PRE-MODULE								POST-MODULE
	# of people who selected each rating on Likert Scale
Mod 1 learning objectives	1	2	3	4	5	6	7		1	2	3	4	5	6	7
1	2	1	1	1	0	0	0	5	0	0	0	1	3	2	0	6
2	2	2	0	1	0	0	0	5	0	0	0	1	3	1	1	6
3	2	2	0	1	0	0	0	5	0	0	1	1	2	2	0	6
4	0	2	1	2	0	0	0	5	0	0	0	0	2	4	0	6
5	0	2	0	3	0	0	0	5	0	0	0	0	2	3	1	6
6	0	2	0	2	0	1	0	5	0	0	0	0	0	3	3	6
7	1	1	0	2	1	0	0	5	0	0	0	0	1	5	0	6
8	1	1	0	2	0	1	0	5	0	0	0	0	0	5	1	6
9	0	1	1	2	0	1	0	5	0	0	0	0	1	4	1	6
10	0	1	1	2	0	1	0	5	0	0	0	0	0	5	1	6
11	0	0	0	2	2	1	0	5	0	0	0	0	1	3	2	6
12	0	3	0	1	1	0	0	5	0	0	0	1	2	2	1	6
Mod 2
1	2	1	0	1	1	0	0	5	0	0	0	0	0	5	0	5
2	2	1	2	0	0	0	0	5	0	0	0	1	0	3	1	5
3	2	1	0	0	2	0	0	5	0	0	0	1	1	2	1	5
4	0	3	0	0	2	0	0	5	0	0	0	0	0	4	1	5
5	1	1	1	2	0	0	0	5	0	0	0	0	1	3	1	5
6	2	1	0	0	2	0	0	5	0	0	0	0	0	2	3	5
7	2	1	0	2	0	0	0	5	0	0	0	0	0	3	2	5
8	0	3	0	0	2	0	0	5	0	0	0	0	1	2	2	5
Mod 3
1	0	0	2	3	0			5	0	0	0	2	2			4
2	0	0	3	2	0			5	0	0	0	3	1			4
3	0	1	3	1	0			5	0	0	0	2	2			4
4	1	1	1	2	0			5	0	0	0	3	1			4
5	1	2	2	0	0			5	0	0	0	2	2			4
6	1	2	2	0	0			5	0	0	0	3	1			4
7	1	2	2	0	0			5	0	0	0	2	2			4
8	1	2	1	1	0			5	0	0	0	1	3			4
9	0	2	2	1	0			5	0	0	0	2	2			4
10	0	2	1	2	0			5	0	0	0	1	3			4
11	0	4	1	0	0			5	0	0	0	3	1			4
12	1	3	1	0	0			5	0	0	0	2	2			4
